# Supplementary material for: Study on the Comprehensive Phytochemicals and the Anti-Ulcerative Colitis Effect of Saussurea pulchella
Source: Molecules. 2023 Feb 4;28(4):1526. doi: 10.3390/molecules28041526 (PMC9964537; doi:10.3390/molecules28041526)
Supplement: Supplementary file 1 [file molecules-28-01526-s001.zip]

Archive with 1 entries (1 files):
- molecules-2199073-supplementary.pdf
